# Supplementary material for: Combinatorial allosteric modulation of agonist response in a self-interacting G-protein coupled receptor
Source: Commun Biol. 2020 Jan 15;3:27. doi: 10.1038/s42003-020-0752-4 (PMC6962373; doi:10.1038/s42003-020-0752-4)
Supplement: Supplementary file 3 — Supplementary Data 1 [file 42003_2020_752_MOESM3_ESM.txt]

SUPPLEMENTARY DATA 1
Matlab Script: 

% parameters
DegreeOfSmoothing = 1;
SpatialSigma = 1;
SIZE_GAUSS_FILTER = 7;
THR_LOCAL_MEMBRANE = 1.04;
THR_LOCAL_DOTS = 1.15;
INTERVAL_SIZE_MEMBRANE1 = [50,10^6];
INTERVAL_SIZE_MEMBRANE2 = [500,10^6];
INTERVAL_SIZE_CELLS = [1000,10^6];
THR_TOPINTENSITY = 0.98;
 
% load image
Im1 = load('Name_Image');
 
% local maxima for low intensity membranes
JbiFil = imbilatfilt(Im1,1,1);
h = ones(SIZE_GAUSS_FILTER,SIZE_GAUSS_FILTER)/SIZE_GAUSS_FILTER^2;
Imf = imfilter(Im1,h,'replicate');
locamMax = JbiFil>Imf*THR_LOCAL_MEMBRANE;
 
% top 2% intensity anyway
[vals,bins] = hist(double(JbiFil(:)),1000);
csum = cumsum(vals)./sum(vals);
[c,index] = min(abs(csum-THR_TOPINTENSITY));
highPisx = JbiFil>bins(index);
 
% put together
Membranes = FiterBySize(locamMax|highPisx, INTERVAL_SIZE_MEMBRANE1);
SE = strel('disk',3,4);
Membranes_smooth = imclose(Membranes,SE);
Membranes_mask = FiterBySize2(Membranes_smooth, INTERVAL_SIZE_MEMBRANE2);
 
% get cells
Membranes_fill = imfill(Membranes_mask,'holes');
cells = (~Membranes_mask)&Membranes_fill;
 
% label cells
CC = bwconncomp(cells);
s = regionprops(CC,'area','PixelIdxList');
cells_big = FiterBySize2(cells, INTERVAL_SIZE_CELLS);
L = bwlabel(cells_big);
 
% visualize membrane mask
figure(1)
h1 = subplot(2,2,1);
imshow(JbiFil,[0 bins(index)/4])
h2 = subplot(2,2,2);
imshow(JbiFil,[])
alphamask(Membranes_mask,[0,1,1],0.4);
h3 = subplot(2,2,3);
h4 = subplot(2,2,4);
delete(h3)
delete(h4)
pause(1)
 
Number_dots = [];
for j = 1:max(L(:))
    
    % smooth cells region
    cell1 = zeros(size(L));
    cell1(L==j) = 1;
    SE = strel('disk',4,8);
    cell1_smooth = imfill(imclose(cell1,SE),'holes');
    cell1_mask = imerode(cell1_smooth,strel('disk',2,8));
    
    % count dots
    dots = (JbiFil>Imf*THR_LOCAL_DOTS)&cell1_mask;
    CC_dots = bwconncomp(dots);
    Number_dots = [Number_dots,CC_dots.NumObjects];
    
    % visualize dots masks
    h3 = subplot(2,2,3);
    imshow(JbiFil,[])
    alphamask(cell1_mask,[0,1,0],0.4);
    h4 = subplot(2,2,4);
    ImCell1 = cell1_mask.*JbiFil;
    imshow(ImCell1,[])
    alphamask(dots,[0,0,1],0.5);
    pause(1)
    
end
